# Supplementary material for: In vivo conformational space and defects of misfolded CFTR variants by covalent protein painting
Source: Nat Commun. 2025 Nov 19;16:10131. doi: 10.1038/s41467-025-63354-w (PMC12630588; doi:10.1038/s41467-025-63354-w)
Supplement: Supplementary file 6 — Source data [file 41467_2025_63354_MOESM6_ESM.xlsx]

## Sheet: table_peptides
Peptide sequence	Lysine position	wt_mean	wt_SD	F508_mean	F508_SD	F508_DMSO_mean	F508_DMSO_SD	F508_VX809_mean	F508_VX809_SD	F508_28 celsius_mean	F508_28 celsius_SD	wt_VX770_mean	wt_VX770_SD	N1303K_mean	N1303K_SD	G551D_mean	G551D_SD
QIPSVDSADNLSEKL	52			92.6218	0	97.8012	3.10953	98.3213	1.06766	99.883	0.0539263	82.699	0	96.1758	0.803386	76.933	0.147183
LGEVTKAVQPL	95	96.1231	0	77.0282	0	80.6576	0	79.9777	3.812	83.7858	4.17469	82.699	0	87.163	0
SYDPDNKEERSIAIY	114													93.2478	0
DKISIGQLVSLL	174					95.7399	0.0449154			99.9001	0
SNNLNKFDEGLALAHF	190							91.671	0.465283	99.9001	0			96.6983	2.46126
VITSEMIENIQSVKAY	273	61.7908	24.0459	95.0452	2.91671	97.0678	1.36086	93.8558	1.213	88.5685	4.81344	0.661923	1.14648	98.9854	0.585538	32.1201	0
CWEEAMEKMIENLRQTEL	283	98.7547	0	98.6251	0	94.0195	1.40797	92.2815	1.86612	96.2784	2.23198
DSLGAINKIQDFL	370					96.0536	2.14262	97.0025	0.824331			82.7592	24.8031	95.5549	6.1615	85.4066	1.3776
DSLGAINKIQDFLQKQEY	377	99.812	0.260066	98.9965	2.21329	99.5442	0.699736	99.2934	1.10561	99.8187	0.203491
NLTTTEVVMENVTAFWEEGFGELFEKAKQ	411					99.5553	0.597211	99.539	0.510623	99.6773	0.317423
NNNNRKTSNGDDSLF	420													97.4696	0
SLLGTPVLKDINF	442	99.2076	0.83156	95.7983	3.3059	95.5491	0.66072	95.377	1.08938	98.5329	0.802991
AVAGSTGAGKTSLL	464	99.7452	0.230826	93.0124	2.26084	93.6334	0.460667	94.0037	2.70876	98.2244	1.50846	67.7791	7.72111	98.2561	1.98983	87.8297	2.50728
GELEPSEGKIKH	481					99.5782	0.311591			98.7136	0.314769
IMPGTIKENIIF	503	98.62	0
RSVIKACQLEEDISKF	521	99.7124	0.325025	99.9001	0	99.8533	0.0661498			99.9001	0
ACQLEEDISKF	532
AEKDNIVLGEGGITL	536	98.794	1.0771	94.6676	4.17488	96.9835	0.572689	95.8175	1.03192	99.2576	0.516659			99.0485	0.317871	74.2608	0.306034
LLDSPFGYLDVLTEKEIF	584			91.9143	0	95.8209	1.36537	96.2105	3.29304	97.7947	2.23861			98.8974	0.80816
LLDSPFGYLDVLTEKEIFESCVCKL	593							91.1793	2.70053
SELQNLQPDFSSKL	643			92.2528	1.24836	99.3688	0.920216	94.523	1.08994	98.9773	1.37733	80.9613	5.92988	98.6766	0.593748
SILNPINSIRKF	710	99.2085	0.475763	97.7573	0.78851	97.1775	0
SIVQKTPLQM(15.9949)NGIEEDSDEPLERRL	716	99.9001	0	97.569	1.92552	94.6425	0.287018	98.7178	0	99.1094	1.35593			99.9001	0
ASTRKVSLAPQANLTELDIY	793	99.682	0.479373	99.9001	1.49045e-14	98.3584	0.5585	98.1376	0.253835	99.5744	0.32524
EISEEINEEDLKECF	830			99.9001	0									94.0474	1.51423
SKDIAILDDLLPL	978									99.9001	0
ESEGRSPIFTHLVTSLKGLW	1060	99.0533	1.26783	98.5071	0	98.9732	0.964527			99.3306	0.277578
FETLFHKAL	1080	99.9001	0	99.6892	0.298236	97.8344	0.333599			99.3729	0
KFIDMPTEGKPT	1165	99.5798	0.640505	96.6086	3.40061	99.6402	0.099497	99.4727	0	99.8343	0.0930411			97.4503	0
IIENSHVKKDDIWPSGGQM	1199					99.9001	0			99.9001	0
TAKYTEGGNAILENISF	1218			89.3064	0	99.9001	0	56.5217	0	99.9001	0
GVIPQKVF	1292			94.4679	0.667342
RKNLDPYEQWSDQEIW	1302	98.4619	0	97.9556	1.42126	91.398	2.47326	98.6599	0	97.6008	2.53985
KVADEVGLRSVIEQFPGKLDF	1317	99.6826	0.435095	99.5414	0.605437	99.9001	0			99.9001	0			99.3585	0
RSVIEQFPGKLDF	1334	99.9001	0			95.3458	0.888734	92.0906	6.85283	97.8389	1.66448
LVIEENKVRQY	1420	99.3846	0.562024	94.7844	5.9424	94.6882	0.918258	95.069	0.921773	97.2648	0.642799			98.5945	0.146016
DSIQKLLNERSLF	1429	99.9001	0	99.5723	0.655565	99.9001	0	99.9001	0	99.9001	0			99.6648	0
KEETEEEMQDTRL	1468					99.0763	1.11556	96.3339	1.20585	99.6832	0.484945	95.9724	2.7979

## Sheet: Figure 1
Peptide sequence	Lysine position	wt_mean	wt_SD	F508_mean	F508_SD	wt_labelswap_mean	wt_labelswap_SD	F508_labelswap_mean	F508_labelswap_SD
QIPSVDSADNLSEKL	52			92.6218	0			91.586	0
LGEVTKAVQPL	95	96.1231	0	77.0282	0			86.323	0
SYDPDNKEERSIAIY	114
DKISIGQLVSLL	174
SNNLNKFDEGLALAHF	190
VITSEMIENIQSVKAY	273	61.7908	24.0459	95.0452	2.91671	55.584	2.8516	94.8712	0.732843
CWEEAMEKMIENLRQTEL	283	98.7547	0	98.6251	0	98.2608	0	98.6251	0
DSLGAINKIQDFL	370							94.7867	0
DSLGAINKIQDFLQKQEY	377	99.812	0.260066	98.9965	2.21329
NLTTTEVVMENVTAFWEEGFGELFEKAKQ	411
NNNNRKTSNGDDSLF	420
SLLGTPVLKDINF	442	99.2076	0.83156	95.7983	3.3059			91.5334	1.24108
AVAGSTGAGKTSLL	464	99.7452	0.230826	93.0124	2.26084	97.704	0	91.7999	1.11988
GELEPSEGKIKH	481
IMPGTIKENIIF	503	98.62	0
RSVIKACQLEEDISKF	521	99.7124	0.325025	99.9001	0
ACQLEEDISKF	532
AEKDNIVLGEGGITL	536	98.794	1.0771	94.6676	4.17488			91.2638	1.07183
LLDSPFGYLDVLTEKEIF	584			91.9143	0			93.9408	0
LLDSPFGYLDVLTEKEIFESCVCKL	593
SELQNLQPDFSSKL	643			92.2528	1.24836	99.3917	0	92.2855	1.1611
SILNPINSIRKF	710	99.2085	0.475763	97.7573	0.78851
SIVQKTPLQM(15.9949)NGIEEDSDEPLERRL	716	99.9001	0	97.569	1.92552
ASTRKVSLAPQANLTELDIY	793	99.682	0.479373	99.9001	1.49045e-14	99.6343	0	96.396	0.621862
EISEEINEEDLKECF	830			99.9001	0			95.9049	0
SKDIAILDDLLPL	978
ESEGRSPIFTHLVTSLKGLW	1060	99.0533	1.26783	98.5071	0
FETLFHKAL	1080	99.9001	0	99.6892	0.298236
KFIDMPTEGKPT	1165	99.5798	0.640505	96.6086	3.40061			96.3141	0
IIENSHVKKDDIWPSGGQM	1199
TAKYTEGGNAILENISF	1218			89.3064	0			91.7936	0
GVIPQKVF	1292			94.4679	0.667342
RKNLDPYEQWSDQEIW	1302	98.4619	0	97.9556	1.42126
KVADEVGLRSVIEQFPGKLDF	1317	99.6826	0.435095	99.5414	0.605437
RSVIEQFPGKLDF	1334	99.9001	0
LVIEENKVRQY	1420	99.3846	0.562024	94.7844	5.9424	98.0247	1.45294	91.6867	2.05929
DSIQKLLNERSLF	1429	99.9001	0	99.5723	0.655565
KEETEEEMQDTRL	1468

## Sheet: Figure 2A
Peptide sequence	Lysine position	F508_DMSO	F508_VX809	F508_28 celsius	wt	F508	F508_Trikafta	F508_VX445_VX661
Y.QIPSVDSADNLSEKL.E	52	97.8012	98.3213	99.883		92.6218	95.7915
Y.LGEVTKAVQPL.L	95	80.6576	79.9777	83.7858	96.1231	77.0282
L.VITSEMIENIQSVKAY.C	273	97.0678	93.8558	88.5685	61.7908	95.0452	81.5647	94.6948
Y.CWEEAMEKMIENLRQTEL.K	283	94.0195	92.2815	96.2784	98.7547	98.6251
Y.DSLGAINKIQDFLQKQEY.K	377	99.5442	99.2934	99.8187	99.812	98.9965
Y.NLTTTEVVMENVTAFWEEGFGELFEKAKQ.N	411	99.5553	99.539	99.6773
F.SLLGTPVLKDINF.K	442	95.5491	95.377	98.5329	99.2076	95.7983	94.2495	92.0955
L.AVAGSTGAGKTSLL.M	464	93.6334	94.0037	98.2244	99.7452	93.0124	92.6271	98.6311
Y.RSVIKACQLEEDISKF.A	521	99.8533		99.9001	99.7124	99.9001
F.AEKDNIVLGEGGITL.S	536	96.9835	95.8175	99.2576	98.794	94.6676	91.7331	98.8041
Y.LLDSPFGYLDVLTEKEIF.E	584	95.8209	96.2105	97.7947		91.9143
F.SELQNLQPDFSSKL.M	643	99.3688	94.523	98.9773		92.2528	89.9678
F.SIVQKTPLQM(15.9949)NGIEEDSDEPLERRL.S	716	94.6425	98.7178	99.1094	99.9001	97.569	89.5543	97.5975
T.ASTRKVSLAPQANLTELDIY.S	793	98.3584	98.1376	99.5744	99.682	99.9001	96.0931	97.6137
L.ESEGRSPIFTHLVTSLKGLW.T	1060	98.9732		99.3306	99.0533	98.5071	91.2319
Y.FETLFHKAL.N	1080	97.8344		99.3729	99.9001	99.6892
F.KFIDMPTEGKPT.K	1165	99.6402	99.4727	99.8343	99.5798	96.6086
L.TAKYTEGGNAILENISF.S	1218	99.9001	56.5217	99.9001		89.3064
F.RKNLDPYEQWSDQEIW.K	1302	91.398	98.6599	97.6008	98.4619	97.9556		97.3026
W.KVADEVGLRSVIEQFPGKLDF.V	1317	99.9001		99.9001	99.6826	99.5414
L.RSVIEQFPGKLDF.V	1334	95.3458	92.0906	97.8389	99.9001
F.LVIEENKVRQY.D	1420	94.6882	95.069	97.2648	99.3846	94.7844	95.0709
Y.DSIQKLLNERSLF.R	1429	99.9001	99.9001	99.9001	99.9001	99.5723	97.3732	98.7985
L.KEETEEEMQDTRL.-	1468	99.0763	96.3339	99.6832			92.9395	99.8281

## Sheet: Figure 2B_2C
Figure 2B
Peptide sequence	Lysine position	F508	F508_SD	F508_DMSO	F508_DMSO_SD	F508_VX445_VX661	F508_VX445_VX661_SD	F508_VX809	F508_VX809_SD	F508_28 celsius	F508_28 celsius_SD	F508_Trikafta	F508_Trikafta_SD
L.VITSEMIENIQSVKAY.C	273	95.0452	2.91671	97.0678	1.36086	94.6948	0.6276	93.8558	1.213	88.5685	4.81344	81.5647	3.282
Figure 2C
Peptide sequence	Lysine position	wt	wt_SD	wt_VX770_mean	wt_VX770_SD	wt_VX770_SD
L.VITSEMIENIQSVKAY.C	273	61.7908	24.0459	0.661923	1.14648	1.14648

## Sheet: Figure 2D
Peptide sequence	Lysine position	F508_28 celsiu_means	SD	wt _mean	SD	F508_mean	SD	wt_VX770	SD	Trikafta	SD	VX445-VX661	SD
Y.LGEVTKAVQPL.L	95	83.7858	4.17469	96.1231	0	77.0282	0	82.699	0
Y.DSLGAINKIQDFL	370			99.812	0.260066	98.9965	2.21329	82.7592	24.8031	98.5544	0.914801
L.AVAGSTGAGKTSLL.M	464	98.2244	1.50846	99.7452	0.230826	93.0124	2.26084	67.7791	7.72111	92.6271	6.05947	98.6311	1.23235
